# Supplementary material for: CRISPR-induced indels and base editing using the Staphylococcus aureus Cas9 in potato
Source: PLoS One. 2020 Aug 17;15(8):e0235942. doi: 10.1371/journal.pone.0235942 (PMC7430721; doi:10.1371/journal.pone.0235942)
Supplement: S1 Table — (XLSX) [file pone.0235942.s003.xlsx]

## Sheet: Feuil1
Primer sequence (5'-NNN-3')	Application
TCGATGCTGGTGTGAGACTCTT	Construct sequencing
AGAGTGATCGGTGAGGAGGTTG
ACGCTTACAACGCTGATCTCTAC
TCGAGTTGGCTAGGGAAAAGAA
CACCACGCTGAGGATGCTC
GTGACCGTGAAGAACCTCGAT
TTGCTCAACAGGATCGAGGT
ACCTGAAGAGCAATGGTGGA
GTGTACCAATCCGAAATCGTTG
AGCAACTCGTCATCCAGGAA
TTGCCTATCACCTCCTCGAC
TGTAAAACGACGGCCAGT
CACAGGAAACAGCTATGAC
ATTGCAGAACTGAGACCAAGAGAC	Spacer 1 cloning
AAACGTCTCTTGGTCTCAGTTCTG
ATTGCATCCGATAGACGTGGCCTA	Spacer 2 cloning
AAACTAGGCCACGTCTATCGGATG
ATTGCATCCAGAACTGAGACCAAGAGAC	Spacer 3 cloning
AAACGTCTCTTGGTCTCAGTTCTGGATG
ATTGACCACATCCGATAGACGTGGCCTA	Spacer 4 cloning
AAACTAGGCCACGTCTATCGGATGTGGT
TCAACGCGTATGAAGAGGAACTACATCCTCGGACTCGCTAT	SanCas9 amplification
GATGAATTCAACCTTCCTCTTCTTCTTAGGATCAGCCC
GATGGATTGCACGCAGGTTC	T-DNA detection (nptII gene)
GATGTTTCGCTTGGTGGTCG
TGACTCACAATGGTTTAAGGGCT	StGBSSI HRM
CCACAAAGATCAAGTTCATTCCC
ACACCAAATCAACCTTGTCACAG	StGBSSI sequencing
CTTACTGCAAGGGCTGGTGG
GCGGAATCCACCACTCTACTCT	StDMR6-1 HRM
CCTGAAAGAAACCATAAGTTTGACA
CCATGGAAACGAAAGTTATTTCC	StDMR6-1 sequencing
ACGATAAGAACCTGAAAGAAACCA
CATTACTAGCCCTGCGGACC	StDMR6-1 TA sequencing
CTCATGGTCTTTGAAGGATCATCT
